# Supplementary material for: Differential equation modeling of cell population dynamics in skeletal muscle regeneration from single-cell transcriptomic data
Source: PLoS Comput Biol. 2025 Oct 10;21(10):e1013575. doi: 10.1371/journal.pcbi.1013575 (PMC12533972; doi:10.1371/journal.pcbi.1013575)
Supplement: S1 Code — (PY) [file pcbi.1013575.s001.py]

# Data manipulation and modeling code to accompany
# Al-Ghazawi et al.
# "Differential Equation Modeling of Cell Population Dynamics in
# Skeletal Muscle Regeneration from Single-Cell Transcriptomic Data"
#
# If run in a directory containing the SupplementaryData.xlsx 
# spreadsheet, this code reproduces analyis in the paper starting
# from the cell counts per cell type, replicate, and day, including:
# cell proportion calculations, calibration, model simulation,
# model parameter estimation, and model sensitivity analysis.
# It creates Figures 3, 4 and 5 of the paper, saving them to
# PDF files, and it outputs various intermediate stage data
# as CSV files.

import math
import numpy
import pandas
import matplotlib.pyplot as plt
import scipy
import seaborn


###############################################################################
# "Low-level" data manipulation. Starting from cell counts per cell type.     #
# per replicate per day, for two different datasets (McKellar and DeMicheli), #
# we select cell type used in the model, collapsing certain multiple cell.    #
# clusters that correspond to the same modeled cell type. Then we convert.    #
# those to cell porportions per replicate. Then we find the means and         #
# standard deviations of those. Then we scale those to absolute cell counts   #
# (per cubic millimeter of tissue).                                           #
###############################################################################

# Loading the raw cell counts

McK_Raw = pandas.read_excel('SupplementaryData.xlsx',sheet_name='McKellar_RawCounts',header=0,index_col=None)
DeM_Raw = pandas.read_excel('SupplementaryData.xlsx',sheet_name='DeMicheli_RawCounts',header=0,index_col=None)


# Given either McKellar of DeMicheli datasets, 'expand' the
# sample names into two columns giving day and replicate
# And while we're at it, filter out any cell types we don't care about
def Make_DayRepCelltypeCount(InData):

    # In the raw data, what cell types do we keep, and how do we rename them?
    CellReductionDict = {'ASCs':'ASCs',
                     'Differentiating Myocytes':'Myocytes',
                     'Ly6c Monocytes':'Monocytes',
                     'M0/M Monocytes':'Monocytes',
                     'M1a Macrophages':'M1 Macrophages',
                     'M1b Macrophages':'M1 Macrophages',
                     'M2 Macrophages':'M2 Macrophages',
                     'Neutrophils':'Neutrophils',
                     'QSCs':'QSCs'}

    NewData = []
    CellsWeKeep = list(CellReductionDict.keys())
    for r in range(InData.shape[0]):
        ThisCT = InData.iat[r,2]
        if ThisCT in CellsWeKeep:
            ThisRep = InData.iat[r,1]
            if InData.iat[0,0]=='McKellar':
                ThisRepSplit = ThisRep.split('_')
                ThisDay = ThisRepSplit[1]
                if ThisDay=='D3':
                    ThisDay='D3.5'
                ThisRepName = ThisRepSplit[-1]
            else:
                ThisDay = ThisRep[0:2]
                ThisRepName = ThisRep[3:]
            ThisRow = [ThisDay,ThisRepName,CellReductionDict[ThisCT],InData.iat[r,3]]
            NewData.append(ThisRow)
    OutData = pandas.DataFrame(NewData,columns=['Day','Rep','CellType','Count'])
    return(OutData)

McK_DRCC = Make_DayRepCelltypeCount(McK_Raw)
DeM_DRCC = Make_DayRepCelltypeCount(DeM_Raw)


# Collapse redundant rows, adding up their contributions.
# The input should be a DRCC data frame (columns day, repname,
# celltype and count).
def CollapseRedundant(DataIn):

    # Get the unique cell types
    UniqCellTypes = list(set(DataIn.iloc[:,2]))
    UniqCellTypes.sort()

    # Combine day and replicates and cell types
    DRC = [str(DataIn.iat[r,0])+'_'+str(DataIn.iat[r,1])+'_'+str(DataIn.iat[r,2]) for r in range(DataIn.shape[0])]

    # Get just the days and replicates
    DR = [str(DataIn.iat[r,0])+'_'+str(DataIn.iat[r,1]) for r in range(DataIn.shape[0])]
    UniqDR = list(set(DR))
    UniqDR.sort()

    # Combine all unique days/reps with all unique cell types to form the rows of a dataframe
    NewIndex = []
    NewData = []
    for UDR in UniqDR:
        for UCT in UniqCellTypes:
            NewIndex.append(UDR+'_'+UCT)
            Temp = UDR.split('_')
            NewData.append([Temp[0],Temp[1],UCT,0])
    NewDF = pandas.DataFrame(NewData,
                             columns=['Day','Replicate','CellType','Count'],
                             index=NewIndex)
    
    # Add up the contributions
    for r in range(DataIn.shape[0]):
        ThisCombo = DRC[r]
        NewDF.at[ThisCombo,'Count'] += DataIn.iat[r,3]

    return(NewDF)

McK_CR = CollapseRedundant(McK_DRCC)
DeM_CR = CollapseRedundant(DeM_DRCC)


# Compute cell type proportions per replicate, per day
# The data coming in should be a "Collapse Redundant"
# dataframe with columns of Day, Replicate, CellType and Count
# We isolate each unique day and replicate, and divide the counts
# by the total, to make proportions. Those are added as a new column.
def CellTypePropsPerDR(DataIn):
    DataOut = DataIn.copy()
    DataOut['Proportion'] = 0.0

    DRCombos = [(DataIn.iat[r,0],DataIn.iat[r,1]) for r in range(DataIn.shape[0])]
    UniqDRCombos = list(set(DRCombos))
    for UDRC in UniqDRCombos:
        ThisDay = UDRC[0]
        ThisRep = UDRC[1]
        I = numpy.logical_and(DataOut['Day']==ThisDay,DataOut['Replicate']==ThisRep)
        Temp = DataOut.loc[I,:]
        CountSum = numpy.sum(Temp['Count'])
        DataOut.loc[I,'Proportion'] = DataOut.loc[I,'Count']/CountSum

    return(DataOut)

# Compute cell proportions per day and per replicate for both datasets
McK_CTP = CellTypePropsPerDR(McK_CR)
DeM_CTP = CellTypePropsPerDR(DeM_CR)

# Save cell proportions to tsv file, which we later manually copy as sheets into SupplementaryData.xlsx
McK_CTP.to_csv('McKellar_PropsPerRep.tsv',sep='\t',index=None)
DeM_CTP.to_csv('DeMicheli_PropsPerRep.tsv',sep='\t',index=None)


# Compute mean and standard deviation across replicates
# of cell type proportions per day. Input should be a dataframe
# created by the CellTypePropsPerDR functions, which has includes
# columns Day, Replicate, and Proportion.
# Output dataframe has a row for every day (i.e. timepoint) and
# every cell type, and has columns PropMean and PropStd for the
# mean and standard deviation of proportion of the cell type at
# the day.
def CellTypePropsPerDay(DataIn):

    # Find the unique days and cell types we're working with
    UniqDays = list(set(DataIn['Day']))
    UniqDays.sort()
    UniqCT = list(set(DataIn['CellType']))
    UniqCT.sort()

    # Loop over unique days and cell types
    NewData = []
    NewIndex = []
    for UD in UniqDays:
        for UCT in UniqCT:
            I = numpy.logical_and(DataIn['Day']==UD,DataIn['CellType']==UCT)
            ThisMean = numpy.mean(DataIn.loc[I,'Proportion'])
            ThisStd = numpy.std(DataIn.loc[I,'Proportion'])
            NewIndex.append(UD+'_'+UCT)
            NewData.append([UD,UCT,ThisMean,ThisStd])

    # Put in dataframe
    DataOut = pandas.DataFrame(NewData,
                               index=NewIndex,
                               columns=['Day','CellType','PropMean','PropStd'])
    return(DataOut)

# Compute mean and std of proportions per day, for both datasets
McK_CTPD = CellTypePropsPerDay(McK_CTP)
DeM_CTPD = CellTypePropsPerDay(DeM_CTP)

# Saving those to tsv files, which we later copied into SupplementaryData.xlsx
McK_CTPD.to_csv('McKellar_PropsPerDay.tsv',sep='\t',index=None)
DeM_CTPD.to_csv('DeMicheli_PropsPerDay.tsv',sep='\t',index=None)


# Scaling proportion data to target amounts at each day -- an alternate
# version based on total monocyte/macrophages numbers from Martinez
# et al 2010. Input is a "CTPD" dataframe with columns:
# Day	CellType	PropMean	PropStd
def Proportion2Absolute(DataIn):

    # Target abolute numbers for monocyte/macrophage lineage at different days
    Targets = {'D0':100,
               'D1':5000,
               'D2':12500,
               'D3.5':20000,
               'D5':12500,
               'D7':5000}

    # Setting up output dataframe
    DataOut = DataIn.copy()
    DataOut['TargetMean'] = 0.0
    DataOut['TargetStd'] = 0.0

    # Loop over unique days in the datasets,
    # computing a scale factor for each,
    # and adding scales
    UniqDays = list(set(DataIn['Day']))
    UniqDays.sort()
    for UD in UniqDays:

        # Find that day in the dataframe        
        I = DataIn['Day']==UD
        Temp = DataIn.loc[I,:]

        # Find the monocyte/macrophage total propotion within that
        MProp = 0
        for r in range(Temp.shape[0]):
            # If it's a monocyte/macrophage, add up its proportion
            if Temp.iat[r,1] in ['Monocytes','M1 Macrophages','M2 Macrophages']:
            #if Temp.iat[r,1] in ['M1 Macrophages','M2 Macrophages']:
                MProp += Temp.iat[r,2]

        # Compute the scale factor
        Scale = Targets[UD]/MProp

        # Scale the data
        DataOut.loc[I,'TargetMean'] = DataOut.loc[I,'PropMean']*Scale
        DataOut.loc[I,'TargetStd'] = DataOut.loc[I,'PropStd']*Scale
        
    return(DataOut)

McK_Abs = Proportion2Absolute(McK_CTPD)
DeM_Abs = Proportion2Absolute(DeM_CTPD)

# Saving the calibrated cell counts to tsv file (which we later manually copied into supplementary data)
McK_Abs.to_csv('McKellarCalibrated.tsv',index=None,sep='\t')
DeM_Abs.to_csv('DeMicheliCalibrated.tsv',index=None,sep='\t')


###############################################################################
# Plotting "Proportions" figure from the paper, which shows the per-replicate #
# and mean values of proportions of cell types in both McKellar and DeMicheli #
# datasets, as a function of days post-injury.                                #
###############################################################################
    
def DrawFig3(McK_CTP,McK_CTPD,DeM_CTP,DeM_CTPD):
    fig,axs = plt.subplots(3,3,figsize=(9,6))

    CTToShow = [['Skip','Neutrophils','Skip'],
                ['Monocytes','M1 Macrophages','M2 Macrophages'],
                ['QSCs','ASCs','Myocytes']]
    CTShortNames = [['Skip','N','Skip'],
                    ['M','M1','M2'],
                    ['QSC','ASC','Mc']]
    McK_DayDelta = -0.0
    DeM_DayDelta = +0.0

    for row in range(3):
        for col in range(3):
            ThisCT = CTToShow[row][col]
            if ThisCT!='Skip':
                # Show McKellar replicates
                This_CTP = McK_CTP.loc[McK_CTP['CellType']==ThisCT,:]
                for r in range(This_CTP.shape[0]):
                    ThisDay = float(This_CTP.iat[r,0][1:])
                    axs[row][col].plot(ThisDay+McK_DayDelta,This_CTP.iat[r,4],'o',markersize=4,color=(0,0,1,0.75))

                # Show McKellar mean proportion line
                This_CTPD = McK_CTPD.loc[McK_CTPD['CellType']==ThisCT,:]
                for r in range(This_CTPD.shape[0]):
                    This_CTPD.iat[r,0] = float(This_CTPD.iat[r,0][1:])+McK_DayDelta
                axs[row][col].plot(This_CTPD['Day'],This_CTPD['PropMean'],'k-')

                # Show DeMicheli replicates
                This_CTP = DeM_CTP.loc[DeM_CTP['CellType']==ThisCT,:]
                for r in range(This_CTP.shape[0]):
                    ThisDay = float(This_CTP.iat[r,0][1:])
                    axs[row][col].plot(ThisDay+DeM_DayDelta,This_CTP.iat[r,4],'o',markersize=4,color=(1,0,0,0.75))

                # Show DeMicheli mean proportion line
                This_CTPD = DeM_CTPD.loc[DeM_CTPD['CellType']==ThisCT,:]
                for r in range(This_CTPD.shape[0]):
                    This_CTPD.iat[r,0] = float(This_CTPD.iat[r,0][1:])+DeM_DayDelta
                axs[row][col].plot(This_CTPD['Day'],This_CTPD['PropMean'],'k--')

                # Prettifying
                axs[row][col].set_xticks([0,1,2,3.5,5,7],labels=['0','1','2','3.5','5','7'])
                #if row==2:
                axs[row][col].set_xlabel('days post-injury')
                #if col==0:
                axs[row][col].set_ylabel('cell proportion')
                xl = axs[row][col].get_xlim()
                yl = axs[row][col].get_ylim()
                axs[row][col].text(xl[0]*0.05+xl[1]*0.95,yl[0]*0.15+yl[1]*0.85,CTShortNames[row][col],ha='right',weight='bold')

            if row==0 and col==0:
                for i in range(2):
                    for j in range(2):
                        axs[row,col].plot(i,j,'.',color=(1,1,1))
                axs[row,col].plot(0.2,0.7,'bo')
                axs[row,col].text(0.3,0.7,'McKellar rep',va='center',ha='left',fontsize=9)
                axs[row,col].plot([0.15,0.25],[0.566,0.566],'k-')
                axs[row,col].text(0.3,0.566,'McKellar mean',va='center',ha='left',fontsize=9)
                axs[row,col].plot(0.2,0.433,'ro')
                axs[row,col].text(0.3,0.433,'De Micheli rep',va='center',ha='left',fontsize=9)
                axs[row,col].plot([0.15,0.25],[0.3,0.3],'k--')
                axs[row,col].text(0.3,0.3,'De Micheli mean',va='center',ha='left',fontsize=9)
                axs[row,col].plot([0.1,0.9,0.9,0.1,0.1],[0.15,0.15,0.85,0.85,0.15],'k-',linewidth=1)

            if row==0 and (col in [0,2]):
                axs[row,col].set_xticks([])
                axs[row,col].set_yticks([])
                for side in ['bottom','top','left','right']:
                    axs[row,col].spines[side].set_visible(False)

    fig.tight_layout()  


DrawFig3(McK_CTP,McK_CTPD,DeM_CTP,DeM_CTPD)
plt.savefig('Figure3_Proportions.pdf',bbox_inches='tight')


###############################################################################
# Simulation and modeling fitting: Function that encode derivative equations, #
# simulate trajectories, measure error of trajectories w.r.t. McKellar data,  #
# and optimize parameters of model to fit eh McKellar data.                   #
###############################################################################

# The state vector is of length nine, describing the cell types (in this order):
# Md = dead myonuclei
# N = live neutrophils
# Nd = dead neutrophils
# M = monocytes
# M1 = M1 macrophages
# M2 = M2 macrophages
# QSC = quiescent satellite cells
# ASC = activated (i.e. proliferating) satellie cells
# Mc = differentiated myocytes

# The parameter vector is length 17, and includes:
# 0 cNMd: Md removal by N
# 1 cM1Md: Md removal by M1
# 2 cNin: N infiltration prompted by Md
# 3 cNout: N exfiltration
# 4 cM1Nd: Nd removal by M1
# 5 cMin: M inflitration prompted by N
# 6 cMM1: M differentiation to M1, prompted by Nd or Md
# 7 cMout: M exfiltration
# 8 cM1M2: M1 differentiation to M2
# 9 cM2inhib: inhibition of M1 differentiation to M2
# 10 cM2out: M2 exfiltration
# 11 cQSCN: QSC activation to ASC prompted by N
# 12 cQSCMd: QSC activation to ASC prompted by Md
# 13 cASCM2: ASC deactivation to QSC prompted by M2
# 14 cASCpro: ASC proliferation prompted by M1
# 15 cASCdiff: ASC differentiation to Mc prompted by M2
# 16 cMcout: Mc exit from system (really fusion into myotubes or something)

# Derivatives of state variables, depending also on parameters
def MuscleRegenDerivs(t,y,cNMd,cM1Md,cNin,cNout,cM1Nd,cMin,cMM1,cMout,cM1M2,cM2inhib,cM2out,cQSCN,cQSCMd,cASCM2,cASCpro,cASCdiff,cMcout):

    # Expanding out the state and parameter values. May seem excessive, but
    # helps prevent bugs in the code!
    Md = y[0]
    N = y[1]
    Nd = y[2]
    M = y[3]
    M1 = y[4]
    M2 = y[5]
    QSC = y[6]
    ASC = y[7]
    Mc = y[8]

    # The derivative rules
    dMd = -cNMd * N * Md -cM1Md * M1 * Md  
    dN = cNin * Md - cNout * N - cNMd * N * Md 
    dNd = cNMd * N * Md - cM1Nd * M1 * Nd
    dM = cMin * N - cMM1 * M * (Nd + Md) - cMout * M
    dM1 = cMM1 * M * (Nd + Md) - (cM1M2 / (cM2inhib + Nd + Md)) * M1 # - cM1out * M1
    dM2 = M1 * cM1M2 / (cM2inhib + Nd + Md) - cM2out * M2
    dQSC = -cQSCN * QSC * N - cQSCMd * QSC * Md + cASCM2 * M2 * ASC
    dASC = cQSCN * QSC * N + cQSCMd * QSC * Md - cASCM2 * ASC * M2 + cASCpro * M1 * ASC - cASCdiff * M2 * ASC #- cASCout * ASC
    dMc = cASCdiff * ASC * M2 - cMcout * Mc

    dy = [dMd,dN,dNd,dM,dM1,dM2,dQSC,dASC,dMc]
    return(dy)


# Simulate a whole muscle regeneration trajectory, given a set of parameters,
# an optionally a set of observation times to report. (Otherwise, reports state
# hourly from day 0 to day 7.
def MuscleSimulation(Params,OutputTimes=[]):

    # Set up hourly observation times over 7 days, if not OutputTimes provided
    if len(OutputTimes)==0:
        OutputTimes = numpy.linspace(0,7,24*7+1)

    Sim = scipy.integrate.solve_ivp(fun=MuscleRegenDerivs,
                                    t_span=(0,7),
                                    y0=(30000,20,0,44,0,56,111,0,0), # Initial condition comes from day D0 of McK_Abs, i.e. McKellar calibrated cell counts
                                    t_eval=OutputTimes,args=Params)
    Traj = Sim.y.transpose()
    return(Traj)

# This little code snippet creates a matrix of McKellar target
# values and prints it, so it can then be hardcoded into the
# error function below. The five rows correspond to the five
# non-initial days: D1, D2, D3.5, D5 and D7, and the 9 columns
# correspond to the 9 state variables. Variables 0 (dead myonuclei)
# and 2 (dead neutrophils) do not have observed data and thus no
# target values, except we specify 1 cell at the end of the time
# series, because we know that qualitatively those cells should be
# gone by day 7.
if (True):
    McK_Targs = -numpy.ones((5,9))
    Days = ['D1','D2','D3.5','D5','D7']
    Cells = ['Skip','Neutrophils','Skip','Monocytes','M1 Macrophages','M2 Macrophages','QSCs','ASCs','Myocytes']
    for row in range(5):
        for col in range(9):
            ThisDay = Days[row]
            ThisVar = Cells[col]
            if ThisVar != 'Skip':
                Idx = ThisDay+'_'+ThisVar
                McK_Targs[row,col] = McK_Abs.at[Idx,'TargetMean']
    McK_Targs[4,0] = 1
    McK_Targs[4,2] = 1
    print(McK_Targs)
    
# Error function based on compared to calibrated absolute cell counts
def SimError(Params):
    # Estimated absolute cell counts and their standard deviations - copied from the printout just above
    Targs = [[-1.00000000e+00, 1.04021624e+03, -1.00000000e+00, 3.57008239e+03, 1.03203610e+03, 3.97881511e+02, 7.66741462e+00, 1.95656475e+01, 0.00000000e+00],
            [-1.00000000e+00, 2.49801628e+02, -1.00000000e+00, 2.29054169e+03, 9.24162990e+03, 9.67828417e+02, 1.22619382e+01, 8.48421523e+00, 1.22019375e+00],
            [-1.00000000e+00, 1.45569970e+02, -1.00000000e+00, 1.10413580e+03, 1.07708404e+04, 8.12502385e+03, 8.72899097e+01, 8.73103314e+02, 4.75887928e+02],
            [-1.00000000e+00, 6.69437335e+01, -1.00000000e+00, 5.18523232e+02, 1.22184597e+03, 1.07596308e+04, 2.59748013e+03, 4.05730516e+02, 3.28674153e+02],
            [ 1.00000000e+00, 5.89081078e+01,  1.00000000e+00, 6.21139121e+02, 2.22961185e+02, 4.15589969e+03, 1.69724605e+03, 2.27513396e+02, 2.89530331e+02]]

    # Find max observed cell counts per cell type, for scaling of error terms
    Maxes = [-1,-1,-1,-1,-1,-1,-1,-1,-1]
    for r in range(len(Targs)):
        for c in range(len(Targs[0])):
            Maxes[c] = max(Maxes[c],Targs[r][c])

    # Simulate trajectory at observed time points
    Traj = MuscleSimulation(tuple(Params),OutputTimes = [1.0,2.0,3.5,5.0,7.0])
    if Traj.shape[0]<5: # Invalid trajectory sometimes happens, with fewer than five timepoints
        return(1e+10)

    # Compute error by loop over days and state variables
    # We only compute errors when target is >0, indicating
    # we have a valid value to compare to.
    Err = 0
    for r in range(len(Targs)):
        for c in range(len(Targs[0])):
            if Targs[r][c]>0:
                Err += abs(Traj[r,c]-Targs[r][c])/Maxes[c]
    return(Err)


# Two functions to plot the calibrated McKellar and DeMicheli data along with a 
# fit to that data. (Or any subset of those three things.)

# Given a figure axis, Target data for a single cell type,
# and a color, plot the mean and std of the Target value
# as a function of days
def PlotTarget(Axis,DataSingleCT,Color):
    Days = [float(DayStr[1:]) for DayStr in list(DataSingleCT['Day'])]
    TMs = list(DataSingleCT['TargetMean'])
    TSs = list(DataSingleCT['TargetStd'])
    for i in range(len(Days)):
        Axis.plot(Days[i],TMs[i],'o',color=Color)
        Axis.plot([Days[i],Days[i]],[TMs[i]-TSs[i],TMs[i]+TSs[i]],'-',color=Color,linewidth=3)
    
# Plot the absolute cell targets and standard deviations for
# one or both datasets. Plus if we have a simulation trajectory,
# which should be the result of solve_ivp (or at least in that format)
# giving simulated values for each variable, we plot that as a smooth
# curve.
def PlotTargets(McK=[],DeM=[],Simulation=[]):
    fig,axs = plt.subplots(3,3,figsize=(9,6))
    CellTypeToShow = [[None,'Neutrophils',None],
                      ['Monocytes','M1 Macrophages','M2 Macrophages'],
                      ['QSCs','ASCs','Myocytes']]
    ShortNames = [['Md','N','Nd'],
                  ['M','M1','M2'],
                  ['QSC','ASC','Mc']]
    StateVarCount = -1
    for row in range(3):
        for col in range(3):
            StateVarCount += 1
            CTToShow = CellTypeToShow[row][col]
            if not(CTToShow==None):
                # Do we have McK to plot?
                if len(McK)>0:
                    # Grab sub
                    I = McK['CellType']==CTToShow
                    Temp = McK.loc[I,:]
                    PlotTarget(axs[row,col],Temp,(0.25,0.25,0.75,0.5))
                # Do we have DeM to plot?
                if len(DeM)>0:
                    # Grab sub
                    I = DeM['CellType']==CTToShow
                    Temp = DeM.loc[I,:]
                    PlotTarget(axs[row,col],Temp,(0.75,0.25,0.25,0.5))
            # Do we have simulated trajectory to plot?
            if len(Simulation)>0:
                axs[row,col].plot(numpy.linspace(0,7,len(Simulation)),Simulation[:,StateVarCount],'k-',linewidth=2)

    # Prettifying
    for row in range(3):
        for col in range(3):
            if row==2:
                axs[row,col].set_xlabel('days post injury')
            if col==0:
                axs[row,col].set_ylabel('cells/mm3')
            xl = axs[row,col].get_xlim()
            yl = axs[row,col].get_ylim()
            axs[row,col].text(xl[0]*0.05+xl[1]*0.95,yl[0]*0.15+yl[1]*0.85,ShortNames[row][col],ha='right',weight='bold')
            axs[row,col].set_xticks([0,1,2,3.5,5,7],labels=['0','1','2','3.5','5','7'])

    fig.tight_layout()


# Initial parameter estimates by rough order of magnitude reasoning
ParamsInit = (1.0/1000.0, # 0 cNMd ~ 1/Nmax 
            1.0/10000.0, # 1 cM1Md ~ 1/M1max
            1000.0/30000.0, # 2 cNin ~ Nmax / Mdmax
            1.0, # 3 cNout simple decay
            1.0/10000.0, # 4 cM1Nd ~ 1/M1max
            5000.0/1000.0, # 5 cMin ~ Mmax / Nmax
            1.0/30000.0, # 6 cMM1 ~ 1 / (Ndmax + Mdmax)
            1.0, # 7 cMout simple decay
            1000,  # 8 cM1M2 ~ Nd+Md at day 3-5 ~ 1000?
            1000,  # 9 cM2inhib ~ Same order magnitude at cM1M2
            1.0,  # 10 cM2out decay
            1.0/1000,  # 11 cQSCN ~ 1 / Nmax
            1.0/30000.0,  # 12 cQSCMd ~ 1 / Mdmax
            1.0/10000.0,  # 13 cASCM2 ~ 1 / M2max
            1.0/10000.0,  # 14 cASCpro  ~ 1 / M1max
            1.0/10000.0,  # 15 cASCdiff ~ 1 / M2max
            1.0)  # 16 cMcout 

ParamBounds = []
for i in range(len(ParamsInit)):
    ParamBounds.append((ParamsInit[i]*0.01,ParamsInit[i]*100))

# Initial performance before optimization
ErrorInit = SimError(ParamsInit)
print(ErrorInit)
TrajInit = MuscleSimulation(ParamsInit)
PlotTargets(McK_Abs,DeM_Abs,TrajInit)

# Minimizing error
OptimResult = scipy.optimize.minimize(fun=SimError,x0=ParamsInit,method='Nelder-Mead',
                                      bounds=ParamBounds)
OptParams = OptimResult.x
OptError = SimError(OptParams)
print(OptError)
OptTraj = MuscleSimulation(OptParams)
PlotTargets(McK_Abs,DeM_Abs,OptTraj)
plt.savefig('Figure4_Simulation.pdf',bbox_inches='tight')

# Printing out a latex-formatted table of initial parameters, bounds, and optimized parameters
# for inclusion in the paper
print('\\begin{tabular}{|l|c|c|c|} \\hline')
print('Parameter & Initial & Bounds & Optimized \\\\ \\hline')
ParamNames = ['c_{NMd}','c_{M1Md}','c_{N_{in}}','c_{N_{out}}','c_{M1Nd}','c_{M_{in}}','c_{MM1}','c_{M_{out}}','c_{M1M2}','c_{M2_{inhib}}','c_{M2_{out}}','c_{QSCN}','c_{QSCMd}','c_{ASCM2}','c_{ASC_{pro}}','c_{ASC_{diff}}','c_{Mc_{out}}']
for p in range(len(ParamNames)):
    print('$'+ParamNames[p]+'$ & '+f"{ParamsInit[p]:.4e}"+' & ('+f"{ParamBounds[p][0]:.4e}"+','+f"{ParamBounds[p][1]:.4e}"+') & '+f"{OptParams[p]:.4e}"+' \\\\')
print('\\hline')    
print('\\end{tabular}')


#################################################################################################
# Sensitivity analysis -- perform 0.1% perturbations to each parameter individually and record  #
# the changes in each state variable at one hour resolution, displayin the results as heatmaps. #
#################################################################################################

# Given set of parameters, return list of 9 matrices, each corresponding to one
# state variable. Each row is one time point (hourly from day 0 to 7) and each
# row is one of the parameters.
def Perturb(Params):

    # Compute the baseline trajectory
    BaseTraj = MuscleSimulation(Params)
    NTimes = BaseTraj.shape[0]

    # Create result matrices to fill in
    PerturbationsByStateVar = []
    for v in range(9):
        PerturbationsByStateVar.append(numpy.zeros((NTimes,len(Params))))

    # Evaluate sensitivity to each parameter
    for p in range(len(Params)):

        # Make the perturbaion
        PerturbParams = list(Params)
        PerturbParams[p] *= 1.001
        PerturbParams = tuple(PerturbParams)

        # Evalate the perturbation
        PerturbTraj = MuscleSimulation(PerturbParams)
        for v in range(9):
            PerturbationsByStateVar[v][:,p] = PerturbTraj[:,v]-BaseTraj[:,v]
        
    # Return result
    return(PerturbationsByStateVar)

# Do sensitivity analysis on optimized parameters
Perturbations = Perturb(OptParams)

# Perturbation color map
def PerturbColor(z):
    if z>=0:
        return((1,1-z,1-z))
    else:
        return((1+z,1+z,1))

# Show those perturbations in a figure
def ShowPerturbations(Perturbations):
    fig,axs = plt.subplots(3,3,figsize=(9,8))
    ShortNames = ['Md','N','Nd','M','M1','M2','QSC','ASC','Mc']
    ParamNames = ['cNMd','cM1Md','cNin','cNout','cM1Nd','cMin','cMM1','cMout','cM1M2','cM2inhib',
                  'cM2out','cQSCN','cQSCMd','cASCM2','cASCpro','cASCdiff','cMcout']

    StateVarCounter = 0
    for row in range(3):
        for col in range(3):
            Temp = Perturbations[StateVarCounter]
            Max = numpy.max(numpy.abs(Temp))
            Temp2 = Temp/Max
            for t in range(Temp2.shape[0]):
                for p in range(Temp2.shape[1]):
                    ThisColor = PerturbColor(Temp2[t,p])
                    R = plt.Rectangle((t,Temp2.shape[1]-p-1),width=1,height=1,edgecolor=ThisColor,facecolor=ThisColor,fill=True)
                    axs[row,col].add_patch(R)
            axs[row,col].set_xlim([0,Temp.shape[0]])
            axs[row,col].set_ylim([0,Temp.shape[1]])
            axs[row,col].set_title(ShortNames[StateVarCounter],fontweight='bold')
            axs[row,col].set_xticks([0,24,24*2,24*3,24*4,24*5,24*6,24*7],labels=['0','1','2','3','4','5','6','7'])
            if row==2:
                axs[row,col].set_xlabel('days post injury')
            axs[row,col].set_yticks(numpy.linspace(Temp2.shape[1]-0.5,0.5,num=Temp2.shape[1]),labels=ParamNames,fontsize=9)
            StateVarCounter+=1
    fig.tight_layout()


ShowPerturbations(Perturbations)
plt.savefig('Figure5_Perturbations.pdf',bbox_inches='tight')
