# Supplementary material for: Differential equation modeling of cell population dynamics in skeletal muscle regeneration from single-cell transcriptomic data
Source: PLoS Comput Biol. 2025 Oct 10;21(10):e1013575. doi: 10.1371/journal.pcbi.1013575 (PMC12533972; doi:10.1371/journal.pcbi.1013575)
Supplement: S1 Data — (XLSX) [file pcbi.1013575.s002.xlsx]

## Sheet: A
McKellar dataset raw cell counts per cell type and per replicate
dataset	replicate	cell_type	cell_count
McKellar	Old_D0_A	B Cells	13
McKellar	Old_D0_A	Dendritic	4
McKellar	Old_D0_A	Endothelial	1234
McKellar	Old_D0_A	FAPs (Pro-remodeling)	217
McKellar	Old_D0_A	FAPs (Stem)	48
McKellar	Old_D0_A	Ly6c Monocytes	1
McKellar	Old_D0_A	M0/M Monocytes	6
McKellar	Old_D0_A	M2 Macrophages	10
McKellar	Old_D0_A	Mature Muscle	520
McKellar	Old_D0_A	Neural	33
McKellar	Old_D0_A	Neutrophils	9
McKellar	Old_D0_A	QSCs	21
McKellar	Old_D0_A	Smooth Muscle & Pericytes	119
McKellar	Old_D0_A	T & NK cells	10
McKellar	Old_D0_A	Tenocytes	17
McKellar	Old_D0_A	NA	5
McKellar	Old_D0_B	B Cells	20
McKellar	Old_D0_B	Dendritic	19
McKellar	Old_D0_B	Endothelial	892
McKellar	Old_D0_B	FAPs (Pro-remodeling)	1129
McKellar	Old_D0_B	FAPs (Stem)	309
McKellar	Old_D0_B	Ly6c Monocytes	2
McKellar	Old_D0_B	M0/M Monocytes	25
McKellar	Old_D0_B	M2 Macrophages	38
McKellar	Old_D0_B	Mature Muscle	447
McKellar	Old_D0_B	Neural	127
McKellar	Old_D0_B	Neutrophils	3
McKellar	Old_D0_B	QSCs	50
McKellar	Old_D0_B	Smooth Muscle & Pericytes	167
McKellar	Old_D0_B	T & NK cells	18
McKellar	Old_D0_B	Tenocytes	156
McKellar	Old_D0_B	NA	14
McKellar	Old_D0_C	B Cells	10
McKellar	Old_D0_C	Dendritic	7
McKellar	Old_D0_C	Endothelial	3512
McKellar	Old_D0_C	FAPs (Pro-remodeling)	518
McKellar	Old_D0_C	FAPs (Stem)	82
McKellar	Old_D0_C	Ly6c Monocytes	3
McKellar	Old_D0_C	M0/M Monocytes	14
McKellar	Old_D0_C	M2 Macrophages	32
McKellar	Old_D0_C	Mature Muscle	195
McKellar	Old_D0_C	Neural	190
McKellar	Old_D0_C	Neutrophils	11
McKellar	Old_D0_C	QSCs	82
McKellar	Old_D0_C	Smooth Muscle & Pericytes	234
McKellar	Old_D0_C	T & NK cells	16
McKellar	Old_D0_C	Tenocytes	112
McKellar	Old_D0_C	NA	13
McKellar	Old_D0_D	B Cells	5
McKellar	Old_D0_D	Endothelial	614
McKellar	Old_D0_D	FAPs (Pro-remodeling)	76
McKellar	Old_D0_D	FAPs (Stem)	24
McKellar	Old_D0_D	M0/M Monocytes	5
McKellar	Old_D0_D	M2 Macrophages	4
McKellar	Old_D0_D	Mature Muscle	134
McKellar	Old_D0_D	Neural	29
McKellar	Old_D0_D	Neutrophils	1
McKellar	Old_D0_D	QSCs	9
McKellar	Old_D0_D	Smooth Muscle & Pericytes	38
McKellar	Old_D0_D	T & NK cells	5
McKellar	Old_D0_D	Tenocytes	22
McKellar	Old_D0_D	NA	6
McKellar	Old_D1_A	ASCs	5
McKellar	Old_D1_A	B Cells	5
McKellar	Old_D1_A	Dendritic	95
McKellar	Old_D1_A	Endothelial	354
McKellar	Old_D1_A	FAPs (Pro-remodeling)	145
McKellar	Old_D1_A	FAPs (Stem)	1
McKellar	Old_D1_A	Ly6c Monocytes	1
McKellar	Old_D1_A	M0/M Monocytes	1215
McKellar	Old_D1_A	M1a Macrophages	341
McKellar	Old_D1_A	M2 Macrophages	128
McKellar	Old_D1_A	Mature Muscle	130
McKellar	Old_D1_A	Neural	13
McKellar	Old_D1_A	Neutrophils	451
McKellar	Old_D1_A	QSCs	2
McKellar	Old_D1_A	Smooth Muscle & Pericytes	25
McKellar	Old_D1_A	T & NK cells	11
McKellar	Old_D1_A	Tenocytes	7
McKellar	Old_D1_A	NA	10
McKellar	Old_D1_B	ASCs	2
McKellar	Old_D1_B	B Cells	3
McKellar	Old_D1_B	Dendritic	30
McKellar	Old_D1_B	Endothelial	377
McKellar	Old_D1_B	FAPs (Pro-remodeling)	57
McKellar	Old_D1_B	FAPs (Stem)	5
McKellar	Old_D1_B	M0/M Monocytes	273
McKellar	Old_D1_B	M1a Macrophages	83
McKellar	Old_D1_B	M2 Macrophages	25
McKellar	Old_D1_B	Mature Muscle	232
McKellar	Old_D1_B	Neural	13
McKellar	Old_D1_B	Neutrophils	68
McKellar	Old_D1_B	QSCs	1
McKellar	Old_D1_B	Smooth Muscle & Pericytes	21
McKellar	Old_D1_B	T & NK cells	2
McKellar	Old_D1_B	Tenocytes	8
McKellar	Old_D1_B	NA	3
McKellar	Old_D1_C	ASCs	12
McKellar	Old_D1_C	B Cells	18
McKellar	Old_D1_C	Dendritic	303
McKellar	Old_D1_C	Endothelial	206
McKellar	Old_D1_C	FAPs (Pro-remodeling)	707
McKellar	Old_D1_C	FAPs (Stem)	6
McKellar	Old_D1_C	Ly6c Monocytes	2
McKellar	Old_D1_C	M0/M Monocytes	1662
McKellar	Old_D1_C	M1a Macrophages	682
McKellar	Old_D1_C	M1b Macrophages	5
McKellar	Old_D1_C	M2 Macrophages	221
McKellar	Old_D1_C	Mature Muscle	9
McKellar	Old_D1_C	Neural	12
McKellar	Old_D1_C	Neutrophils	533
McKellar	Old_D1_C	Smooth Muscle & Pericytes	17
McKellar	Old_D1_C	T & NK cells	87
McKellar	Old_D1_C	Tenocytes	180
McKellar	Old_D1_C	NA	39
McKellar	Old_D1_D	ASCs	6
McKellar	Old_D1_D	B Cells	12
McKellar	Old_D1_D	Dendritic	161
McKellar	Old_D1_D	Endothelial	496
McKellar	Old_D1_D	FAPs (Pro-remodeling)	376
McKellar	Old_D1_D	FAPs (Stem)	3
McKellar	Old_D1_D	M0/M Monocytes	1698
McKellar	Old_D1_D	M1a Macrophages	306
McKellar	Old_D1_D	M1b Macrophages	1
McKellar	Old_D1_D	M2 Macrophages	200
McKellar	Old_D1_D	Mature Muscle	87
McKellar	Old_D1_D	Neural	45
McKellar	Old_D1_D	Neutrophils	403
McKellar	Old_D1_D	QSCs	5
McKellar	Old_D1_D	Smooth Muscle & Pericytes	62
McKellar	Old_D1_D	T & NK cells	37
McKellar	Old_D1_D	Tenocytes	40
McKellar	Old_D1_D	NA	7
McKellar	Old_D2_A	ASCs	5
McKellar	Old_D2_A	B Cells	19
McKellar	Old_D2_A	Dendritic	652
McKellar	Old_D2_A	Endothelial	735
McKellar	Old_D2_A	FAPs (Pro-remodeling)	779
McKellar	Old_D2_A	FAPs (Stem)	19
McKellar	Old_D2_A	M0/M Monocytes	1837
McKellar	Old_D2_A	M1a Macrophages	5699
McKellar	Old_D2_A	M1b Macrophages	74
McKellar	Old_D2_A	M2 Macrophages	589
McKellar	Old_D2_A	Mature Muscle	59
McKellar	Old_D2_A	Neural	80
McKellar	Old_D2_A	Neutrophils	31
McKellar	Old_D2_A	QSCs	6
McKellar	Old_D2_A	Smooth Muscle & Pericytes	70
McKellar	Old_D2_A	T & NK cells	245
McKellar	Old_D2_A	Tenocytes	45
McKellar	Old_D2_A	NA	12
McKellar	Old_D2_B	ASCs	3
McKellar	Old_D2_B	B Cells	45
McKellar	Old_D2_B	Dendritic	301
McKellar	Old_D2_B	Differentiating Myocytes	1
McKellar	Old_D2_B	Endothelial	427
McKellar	Old_D2_B	FAPs (Pro-remodeling)	240
McKellar	Old_D2_B	FAPs (Stem)	9
McKellar	Old_D2_B	Ly6c Monocytes	2
McKellar	Old_D2_B	M0/M Monocytes	710
McKellar	Old_D2_B	M1a Macrophages	2366
McKellar	Old_D2_B	M1b Macrophages	24
McKellar	Old_D2_B	M2 Macrophages	250
McKellar	Old_D2_B	Mature Muscle	46
McKellar	Old_D2_B	Neural	41
McKellar	Old_D2_B	Neutrophils	131
McKellar	Old_D2_B	QSCs	2
McKellar	Old_D2_B	Smooth Muscle & Pericytes	78
McKellar	Old_D2_B	T & NK cells	77
McKellar	Old_D2_B	Tenocytes	34
McKellar	Old_D2_B	NA	4
McKellar	Old_D2_C	ASCs	1
McKellar	Old_D2_C	B Cells	6
McKellar	Old_D2_C	Dendritic	120
McKellar	Old_D2_C	Endothelial	795
McKellar	Old_D2_C	FAPs (Pro-remodeling)	54
McKellar	Old_D2_C	FAPs (Stem)	6
McKellar	Old_D2_C	Ly6c Monocytes	2
McKellar	Old_D2_C	M0/M Monocytes	209
McKellar	Old_D2_C	M1a Macrophages	1418
McKellar	Old_D2_C	M1b Macrophages	74
McKellar	Old_D2_C	M2 Macrophages	160
McKellar	Old_D2_C	Mature Muscle	130
McKellar	Old_D2_C	Neural	62
McKellar	Old_D2_C	Neutrophils	33
McKellar	Old_D2_C	QSCs	3
McKellar	Old_D2_C	Smooth Muscle & Pericytes	85
McKellar	Old_D2_C	T & NK cells	23
McKellar	Old_D2_C	Tenocytes	30
McKellar	Old_D2_C	NA	3
McKellar	Old_D3_5_A	ASCs	64
McKellar	Old_D3_5_A	B Cells	3
McKellar	Old_D3_5_A	Dendritic	73
McKellar	Old_D3_5_A	Differentiating Myocytes	38
McKellar	Old_D3_5_A	Endothelial	257
McKellar	Old_D3_5_A	FAPs (Pro-remodeling)	340
McKellar	Old_D3_5_A	FAPs (Stem)	9
McKellar	Old_D3_5_A	Ly6c Monocytes	3
McKellar	Old_D3_5_A	M0/M Monocytes	77
McKellar	Old_D3_5_A	M1a Macrophages	323
McKellar	Old_D3_5_A	M1b Macrophages	898
McKellar	Old_D3_5_A	M2 Macrophages	884
McKellar	Old_D3_5_A	Mature Muscle	125
McKellar	Old_D3_5_A	Neural	21
McKellar	Old_D3_5_A	Neutrophils	17
McKellar	Old_D3_5_A	QSCs	8
McKellar	Old_D3_5_A	Smooth Muscle & Pericytes	26
McKellar	Old_D3_5_A	T & NK cells	96
McKellar	Old_D3_5_A	Tenocytes	11
McKellar	Old_D3_5_A	NA	1
McKellar	Old_D3_5_B	ASCs	65
McKellar	Old_D3_5_B	B Cells	2
McKellar	Old_D3_5_B	Dendritic	67
McKellar	Old_D3_5_B	Differentiating Myocytes	34
McKellar	Old_D3_5_B	Endothelial	266
McKellar	Old_D3_5_B	FAPs (Pro-remodeling)	328
McKellar	Old_D3_5_B	FAPs (Stem)	18
McKellar	Old_D3_5_B	Ly6c Monocytes	3
McKellar	Old_D3_5_B	M0/M Monocytes	106
McKellar	Old_D3_5_B	M1a Macrophages	374
McKellar	Old_D3_5_B	M1b Macrophages	745
McKellar	Old_D3_5_B	M2 Macrophages	548
McKellar	Old_D3_5_B	Mature Muscle	51
McKellar	Old_D3_5_B	Neural	14
McKellar	Old_D3_5_B	Neutrophils	22
McKellar	Old_D3_5_B	QSCs	6
McKellar	Old_D3_5_B	Smooth Muscle & Pericytes	29
McKellar	Old_D3_5_B	T & NK cells	80
McKellar	Old_D3_5_B	Tenocytes	3
McKellar	Old_D3_5_B	NA	5
McKellar	Old_D3_5_C	ASCs	255
McKellar	Old_D3_5_C	B Cells	5
McKellar	Old_D3_5_C	Dendritic	434
McKellar	Old_D3_5_C	Differentiating Myocytes	140
McKellar	Old_D3_5_C	Endothelial	241
McKellar	Old_D3_5_C	FAPs (Pro-remodeling)	498
McKellar	Old_D3_5_C	FAPs (Stem)	20
McKellar	Old_D3_5_C	M0/M Monocytes	271
McKellar	Old_D3_5_C	M1a Macrophages	693
McKellar	Old_D3_5_C	M1b Macrophages	1642
McKellar	Old_D3_5_C	M2 Macrophages	2034
McKellar	Old_D3_5_C	Mature Muscle	53
McKellar	Old_D3_5_C	Neural	10
McKellar	Old_D3_5_C	Neutrophils	10
McKellar	Old_D3_5_C	QSCs	29
McKellar	Old_D3_5_C	Smooth Muscle & Pericytes	23
McKellar	Old_D3_5_C	T & NK cells	414
McKellar	Old_D3_5_C	Tenocytes	5
McKellar	Old_D3_5_C	NA	1
McKellar	Old_D3_5_D	ASCs	155
McKellar	Old_D3_5_D	B Cells	39
McKellar	Old_D3_5_D	Dendritic	154
McKellar	Old_D3_5_D	Differentiating Myocytes	82
McKellar	Old_D3_5_D	Endothelial	186
McKellar	Old_D3_5_D	FAPs (Pro-remodeling)	410
McKellar	Old_D3_5_D	FAPs (Stem)	3
McKellar	Old_D3_5_D	Ly6c Monocytes	2
McKellar	Old_D3_5_D	M0/M Monocytes	183
McKellar	Old_D3_5_D	M1a Macrophages	380
McKellar	Old_D3_5_D	M1b Macrophages	929
McKellar	Old_D3_5_D	M2 Macrophages	1355
McKellar	Old_D3_5_D	Mature Muscle	25
McKellar	Old_D3_5_D	Neural	13
McKellar	Old_D3_5_D	Neutrophils	19
McKellar	Old_D3_5_D	QSCs	12
McKellar	Old_D3_5_D	Smooth Muscle & Pericytes	50
McKellar	Old_D3_5_D	T & NK cells	37
McKellar	Old_D3_5_D	Tenocytes	11
McKellar	Old_D3_5_D	NA	2
McKellar	Old_D5_A	ASCs	49
McKellar	Old_D5_A	B Cells	43
McKellar	Old_D5_A	Dendritic	454
McKellar	Old_D5_A	Differentiating Myocytes	28
McKellar	Old_D5_A	Endothelial	233
McKellar	Old_D5_A	FAPs (Pro-remodeling)	526
McKellar	Old_D5_A	FAPs (Stem)	67
McKellar	Old_D5_A	Ly6c Monocytes	3
McKellar	Old_D5_A	M0/M Monocytes	115
McKellar	Old_D5_A	M1a Macrophages	10
McKellar	Old_D5_A	M1b Macrophages	113
McKellar	Old_D5_A	M2 Macrophages	2319
McKellar	Old_D5_A	Mature Muscle	219
McKellar	Old_D5_A	Neural	12
McKellar	Old_D5_A	Neutrophils	15
McKellar	Old_D5_A	QSCs	132
McKellar	Old_D5_A	Smooth Muscle & Pericytes	46
McKellar	Old_D5_A	T & NK cells	936
McKellar	Old_D5_A	Tenocytes	4
McKellar	Old_D5_A	NA	12
McKellar	Old_D5_B	ASCs	67
McKellar	Old_D5_B	B Cells	26
McKellar	Old_D5_B	Dendritic	404
McKellar	Old_D5_B	Differentiating Myocytes	55
McKellar	Old_D5_B	Endothelial	998
McKellar	Old_D5_B	FAPs (Pro-remodeling)	2326
McKellar	Old_D5_B	FAPs (Stem)	95
McKellar	Old_D5_B	M0/M Monocytes	77
McKellar	Old_D5_B	M1a Macrophages	44
McKellar	Old_D5_B	M1b Macrophages	255
McKellar	Old_D5_B	M2 Macrophages	1906
McKellar	Old_D5_B	Mature Muscle	90
McKellar	Old_D5_B	Neural	17
McKellar	Old_D5_B	Neutrophils	4
McKellar	Old_D5_B	QSCs	555
McKellar	Old_D5_B	Smooth Muscle & Pericytes	141
McKellar	Old_D5_B	T & NK cells	1467
McKellar	Old_D5_B	Tenocytes	95
McKellar	Old_D5_B	NA	11
McKellar	Old_D5_C	ASCs	37
McKellar	Old_D5_C	B Cells	9
McKellar	Old_D5_C	Dendritic	148
McKellar	Old_D5_C	Differentiating Myocytes	34
McKellar	Old_D5_C	Endothelial	515
McKellar	Old_D5_C	FAPs (Pro-remodeling)	367
McKellar	Old_D5_C	FAPs (Stem)	9
McKellar	Old_D5_C	M0/M Monocytes	30
McKellar	Old_D5_C	M1a Macrophages	7
McKellar	Old_D5_C	M1b Macrophages	80
McKellar	Old_D5_C	M2 Macrophages	564
McKellar	Old_D5_C	Mature Muscle	231
McKellar	Old_D5_C	Neural	20
McKellar	Old_D5_C	Neutrophils	6
McKellar	Old_D5_C	QSCs	260
McKellar	Old_D5_C	Smooth Muscle & Pericytes	91
McKellar	Old_D5_C	T & NK cells	238
McKellar	Old_D5_C	Tenocytes	12
McKellar	Old_D5_C	NA	8
McKellar	Old_D7_A	ASCs	24
McKellar	Old_D7_A	B Cells	29
McKellar	Old_D7_A	Dendritic	107
McKellar	Old_D7_A	Differentiating Myocytes	37
McKellar	Old_D7_A	Endothelial	1167
McKellar	Old_D7_A	FAPs (Pro-remodeling)	1731
McKellar	Old_D7_A	FAPs (Stem)	173
McKellar	Old_D7_A	Ly6c Monocytes	1
McKellar	Old_D7_A	M0/M Monocytes	51
McKellar	Old_D7_A	M1a Macrophages	3
McKellar	Old_D7_A	M2 Macrophages	511
McKellar	Old_D7_A	Mature Muscle	400
McKellar	Old_D7_A	Neural	78
McKellar	Old_D7_A	Neutrophils	10
McKellar	Old_D7_A	QSCs	231
McKellar	Old_D7_A	Smooth Muscle & Pericytes	134
McKellar	Old_D7_A	T & NK cells	1113
McKellar	Old_D7_A	Tenocytes	130
McKellar	Old_D7_A	NA	9
McKellar	Old_D7_B	ASCs	44
McKellar	Old_D7_B	B Cells	23
McKellar	Old_D7_B	Dendritic	143
McKellar	Old_D7_B	Differentiating Myocytes	50
McKellar	Old_D7_B	Endothelial	934
McKellar	Old_D7_B	FAPs (Pro-remodeling)	1011
McKellar	Old_D7_B	FAPs (Stem)	114
McKellar	Old_D7_B	M0/M Monocytes	21
McKellar	Old_D7_B	M1a Macrophages	1
McKellar	Old_D7_B	M1b Macrophages	41
McKellar	Old_D7_B	M2 Macrophages	521
McKellar	Old_D7_B	Mature Muscle	446
McKellar	Old_D7_B	Neural	96
McKellar	Old_D7_B	Neutrophils	8
McKellar	Old_D7_B	QSCs	234
McKellar	Old_D7_B	Smooth Muscle & Pericytes	157
McKellar	Old_D7_B	T & NK cells	293
McKellar	Old_D7_B	Tenocytes	113
McKellar	Old_D7_B	NA	7
McKellar	Old_D7_C	ASCs	9
McKellar	Old_D7_C	B Cells	12
McKellar	Old_D7_C	Dendritic	112
McKellar	Old_D7_C	Differentiating Myocytes	11
McKellar	Old_D7_C	Endothelial	573
McKellar	Old_D7_C	FAPs (Pro-remodeling)	313
McKellar	Old_D7_C	FAPs (Stem)	9
McKellar	Old_D7_C	Ly6c Monocytes	1
McKellar	Old_D7_C	M0/M Monocytes	84
McKellar	Old_D7_C	M1a Macrophages	1
McKellar	Old_D7_C	M1b Macrophages	20
McKellar	Old_D7_C	M2 Macrophages	274
McKellar	Old_D7_C	Mature Muscle	407
McKellar	Old_D7_C	Neural	28
McKellar	Old_D7_C	Neutrophils	2
McKellar	Old_D7_C	QSCs	88
McKellar	Old_D7_C	Smooth Muscle & Pericytes	69
McKellar	Old_D7_C	T & NK cells	185
McKellar	Old_D7_C	Tenocytes	49
McKellar	Old_D7_C	NA	4

## Sheet: B
De Micheli dataset raw cell counts per cell type and per replicate
dataset	replicate	cell_type	cell_count
DeMicheli	D0_A	B Cells	11
DeMicheli	D0_A	Dendritic	8
DeMicheli	D0_A	Endothelial	1290
DeMicheli	D0_A	FAPs (Pro-remodeling)	404
DeMicheli	D0_A	FAPs (Stem)	80
DeMicheli	D0_A	Ly6c Monocytes	2
DeMicheli	D0_A	M2 Macrophages	11
DeMicheli	D0_A	Mature Muscle	216
DeMicheli	D0_A	Mo/M Monocytes	1
DeMicheli	D0_A	Neural	105
DeMicheli	D0_A	Neutrophils	4
DeMicheli	D0_A	QSCs	61
DeMicheli	D0_A	Smooth Muscle & Pericytes	189
DeMicheli	D0_A	T & NK cells	10
DeMicheli	D0_A	Tenocytes	20
DeMicheli	D0_B	B Cells	9
DeMicheli	D0_B	Dendritic	22
DeMicheli	D0_B	Differentiating Myocytes	1
DeMicheli	D0_B	Endothelial	1390
DeMicheli	D0_B	FAPs (Pro-remodeling)	897
DeMicheli	D0_B	FAPs (Stem)	418
DeMicheli	D0_B	Ly6c Monocytes	4
DeMicheli	D0_B	M1a Macrophages	1
DeMicheli	D0_B	M2 Macrophages	36
DeMicheli	D0_B	Mature Muscle	306
DeMicheli	D0_B	Mo/M Monocytes	1
DeMicheli	D0_B	Neural	111
DeMicheli	D0_B	Neutrophils	1
DeMicheli	D0_B	QSCs	44
DeMicheli	D0_B	Smooth Muscle & Pericytes	208
DeMicheli	D0_B	T & NK cells	20
DeMicheli	D0_B	Tenocytes	136
DeMicheli	D0_FACS_01	B Cells	6
DeMicheli	D0_FACS_01	Dendritic	80
DeMicheli	D0_FACS_01	Endothelial	1248
DeMicheli	D0_FACS_01	FAPs (Pro-remodeling)	1967
DeMicheli	D0_FACS_01	FAPs (Stem)	1450
DeMicheli	D0_FACS_01	Ly6c Monocytes	5
DeMicheli	D0_FACS_01	M1b Macrophages	4
DeMicheli	D0_FACS_01	M2 Macrophages	69
DeMicheli	D0_FACS_01	Mature Muscle	17
DeMicheli	D0_FACS_01	Mo/M Monocytes	8
DeMicheli	D0_FACS_01	Neural	55
DeMicheli	D0_FACS_01	Neutrophils	5
DeMicheli	D0_FACS_01	QSCs	23
DeMicheli	D0_FACS_01	Smooth Muscle & Pericytes	76
DeMicheli	D0_FACS_01	T & NK cells	67
DeMicheli	D0_FACS_01	Tenocytes	64
DeMicheli	D0_FACS_02	B Cells	6
DeMicheli	D0_FACS_02	Dendritic	86
DeMicheli	D0_FACS_02	Endothelial	1425
DeMicheli	D0_FACS_02	FAPs (Pro-remodeling)	1992
DeMicheli	D0_FACS_02	FAPs (Stem)	1502
DeMicheli	D0_FACS_02	Ly6c Monocytes	5
DeMicheli	D0_FACS_02	M1a Macrophages	1
DeMicheli	D0_FACS_02	M1b Macrophages	4
DeMicheli	D0_FACS_02	M2 Macrophages	70
DeMicheli	D0_FACS_02	Mature Muscle	20
DeMicheli	D0_FACS_02	Mo/M Monocytes	7
DeMicheli	D0_FACS_02	Neural	59
DeMicheli	D0_FACS_02	Neutrophils	11
DeMicheli	D0_FACS_02	QSCs	25
DeMicheli	D0_FACS_02	Smooth Muscle & Pericytes	84
DeMicheli	D0_FACS_02	T & NK cells	70
DeMicheli	D0_FACS_02	Tenocytes	66
DeMicheli	D2_C	B Cells	7
DeMicheli	D2_C	Dendritic	382
DeMicheli	D2_C	Endothelial	363
DeMicheli	D2_C	FAPs (Pro-remodeling)	432
DeMicheli	D2_C	FAPs (Stem)	11
DeMicheli	D2_C	Ly6c Monocytes	722
DeMicheli	D2_C	M1a Macrophages	190
DeMicheli	D2_C	M1b Macrophages	2179
DeMicheli	D2_C	M2 Macrophages	397
DeMicheli	D2_C	Mature Muscle	24
DeMicheli	D2_C	Mo/M Monocytes	5
DeMicheli	D2_C	Neural	12
DeMicheli	D2_C	Neutrophils	91
DeMicheli	D2_C	QSCs	9
DeMicheli	D2_C	Smooth Muscle & Pericytes	51
DeMicheli	D2_C	T & NK cells	119
DeMicheli	D2_C	Tenocytes	12
DeMicheli	D2_D	B Cells	2
DeMicheli	D2_D	Dendritic	172
DeMicheli	D2_D	Endothelial	140
DeMicheli	D2_D	FAPs (Pro-remodeling)	135
DeMicheli	D2_D	Ly6c Monocytes	1059
DeMicheli	D2_D	M1a Macrophages	6
DeMicheli	D2_D	M1b Macrophages	688
DeMicheli	D2_D	M2 Macrophages	166
DeMicheli	D2_D	Mature Muscle	1
DeMicheli	D2_D	Mo/M Monocytes	1
DeMicheli	D2_D	Neural	5
DeMicheli	D2_D	Neutrophils	190
DeMicheli	D2_D	QSCs	3
DeMicheli	D2_D	Smooth Muscle & Pericytes	15
DeMicheli	D2_D	T & NK cells	26
DeMicheli	D2_D	Tenocytes	4
DeMicheli	D2_FACS	B Cells	2
DeMicheli	D2_FACS	Dendritic	739
DeMicheli	D2_FACS	Differentiating Myocytes	7
DeMicheli	D2_FACS	Endothelial	214
DeMicheli	D2_FACS	FAPs (Pro-remodeling)	688
DeMicheli	D2_FACS	FAPs (Stem)	29
DeMicheli	D2_FACS	Ly6c Monocytes	128
DeMicheli	D2_FACS	M1a Macrophages	934
DeMicheli	D2_FACS	M1b Macrophages	1632
DeMicheli	D2_FACS	M2 Macrophages	1043
DeMicheli	D2_FACS	Mature Muscle	6
DeMicheli	D2_FACS	Neural	6
DeMicheli	D2_FACS	Neutrophils	10
DeMicheli	D2_FACS	QSCs	11
DeMicheli	D2_FACS	Smooth Muscle & Pericytes	15
DeMicheli	D2_FACS	T & NK cells	304
DeMicheli	D2_FACS	Tenocytes	6
DeMicheli	D5_A	ASCs	203
DeMicheli	D5_A	B Cells	7
DeMicheli	D5_A	Dendritic	420
DeMicheli	D5_A	Differentiating Myocytes	130
DeMicheli	D5_A	Endothelial	179
DeMicheli	D5_A	FAPs (Pro-remodeling)	685
DeMicheli	D5_A	FAPs (Stem)	33
DeMicheli	D5_A	Ly6c Monocytes	159
DeMicheli	D5_A	M1a Macrophages	823
DeMicheli	D5_A	M1b Macrophages	169
DeMicheli	D5_A	M2 Macrophages	1708
DeMicheli	D5_A	Mature Muscle	18
DeMicheli	D5_A	Mo/M Monocytes	5
DeMicheli	D5_A	Neural	3
DeMicheli	D5_A	Neutrophils	3
DeMicheli	D5_A	QSCs	63
DeMicheli	D5_A	Smooth Muscle & Pericytes	59
DeMicheli	D5_A	T & NK cells	298
DeMicheli	D5_A	Tenocytes	6
DeMicheli	D5_B	ASCs	293
DeMicheli	D5_B	B Cells	6
DeMicheli	D5_B	Dendritic	230
DeMicheli	D5_B	Differentiating Myocytes	206
DeMicheli	D5_B	Endothelial	222
DeMicheli	D5_B	FAPs (Pro-remodeling)	1113
DeMicheli	D5_B	FAPs (Stem)	3
DeMicheli	D5_B	Ly6c Monocytes	176
DeMicheli	D5_B	M1a Macrophages	1362
DeMicheli	D5_B	M1b Macrophages	426
DeMicheli	D5_B	M2 Macrophages	1502
DeMicheli	D5_B	Mature Muscle	14
DeMicheli	D5_B	Mo/M Monocytes	2
DeMicheli	D5_B	Neural	10
DeMicheli	D5_B	Neutrophils	9
DeMicheli	D5_B	QSCs	73
DeMicheli	D5_B	Smooth Muscle & Pericytes	38
DeMicheli	D5_B	T & NK cells	380
DeMicheli	D5_B	Tenocytes	15
DeMicheli	D5_C	ASCs	275
DeMicheli	D5_C	B Cells	5
DeMicheli	D5_C	Dendritic	507
DeMicheli	D5_C	Differentiating Myocytes	116
DeMicheli	D5_C	Endothelial	423
DeMicheli	D5_C	FAPs (Pro-remodeling)	722
DeMicheli	D5_C	FAPs (Stem)	67
DeMicheli	D5_C	Ly6c Monocytes	147
DeMicheli	D5_C	M1a Macrophages	810
DeMicheli	D5_C	M1b Macrophages	166
DeMicheli	D5_C	M2 Macrophages	1902
DeMicheli	D5_C	Mature Muscle	63
DeMicheli	D5_C	Neural	34
DeMicheli	D5_C	Neutrophils	3
DeMicheli	D5_C	QSCs	82
DeMicheli	D5_C	Smooth Muscle & Pericytes	55
DeMicheli	D5_C	T & NK cells	501
DeMicheli	D5_C	Tenocytes	31
DeMicheli	D5_FACS	ASCs	2
DeMicheli	D5_FACS	B Cells	3
DeMicheli	D5_FACS	Dendritic	174
DeMicheli	D5_FACS	Endothelial	85
DeMicheli	D5_FACS	FAPs (Pro-remodeling)	571
DeMicheli	D5_FACS	FAPs (Stem)	218
DeMicheli	D5_FACS	Ly6c Monocytes	8
DeMicheli	D5_FACS	M1a Macrophages	13
DeMicheli	D5_FACS	M1b Macrophages	4
DeMicheli	D5_FACS	M2 Macrophages	246
DeMicheli	D5_FACS	Mature Muscle	45
DeMicheli	D5_FACS	Neural	2
DeMicheli	D5_FACS	Neutrophils	1
DeMicheli	D5_FACS	QSCs	32
DeMicheli	D5_FACS	Smooth Muscle & Pericytes	2
DeMicheli	D5_FACS	T & NK cells	523
DeMicheli	D5_FACS	Tenocytes	9
DeMicheli	D7_C	ASCs	2
DeMicheli	D7_C	B Cells	15
DeMicheli	D7_C	Dendritic	87
DeMicheli	D7_C	Differentiating Myocytes	9
DeMicheli	D7_C	Endothelial	1609
DeMicheli	D7_C	FAPs (Pro-remodeling)	1615
DeMicheli	D7_C	FAPs (Stem)	512
DeMicheli	D7_C	Ly6c Monocytes	11
DeMicheli	D7_C	M1b Macrophages	1
DeMicheli	D7_C	M2 Macrophages	90
DeMicheli	D7_C	Mature Muscle	99
DeMicheli	D7_C	Mo/M Monocytes	20
DeMicheli	D7_C	Neural	181
DeMicheli	D7_C	Neutrophils	8
DeMicheli	D7_C	QSCs	270
DeMicheli	D7_C	Smooth Muscle & Pericytes	312
DeMicheli	D7_C	T & NK cells	33
DeMicheli	D7_C	Tenocytes	260
DeMicheli	D7_D	ASCs	226
DeMicheli	D7_D	B Cells	13
DeMicheli	D7_D	Dendritic	261
DeMicheli	D7_D	Differentiating Myocytes	103
DeMicheli	D7_D	Endothelial	451
DeMicheli	D7_D	FAPs (Pro-remodeling)	1230
DeMicheli	D7_D	FAPs (Stem)	204
DeMicheli	D7_D	Ly6c Monocytes	29
DeMicheli	D7_D	M1a Macrophages	67
DeMicheli	D7_D	M1b Macrophages	10
DeMicheli	D7_D	M2 Macrophages	732
DeMicheli	D7_D	Mature Muscle	103
DeMicheli	D7_D	Mo/M Monocytes	7
DeMicheli	D7_D	Neural	61
DeMicheli	D7_D	QSCs	141
DeMicheli	D7_D	Smooth Muscle & Pericytes	124
DeMicheli	D7_D	T & NK cells	191
DeMicheli	D7_D	Tenocytes	158
DeMicheli	D7_FACS	ASCs	133
DeMicheli	D7_FACS	B Cells	36
DeMicheli	D7_FACS	Dendritic	501
DeMicheli	D7_FACS	Differentiating Myocytes	69
DeMicheli	D7_FACS	Endothelial	808
DeMicheli	D7_FACS	FAPs (Pro-remodeling)	1820
DeMicheli	D7_FACS	FAPs (Stem)	320
DeMicheli	D7_FACS	Ly6c Monocytes	58
DeMicheli	D7_FACS	M1a Macrophages	257
DeMicheli	D7_FACS	M1b Macrophages	28
DeMicheli	D7_FACS	M2 Macrophages	1941
DeMicheli	D7_FACS	Mo/M Monocytes	2
DeMicheli	D7_FACS	Neural	19
DeMicheli	D7_FACS	Neutrophils	1
DeMicheli	D7_FACS	QSCs	131
DeMicheli	D7_FACS	Smooth Muscle & Pericytes	43
DeMicheli	D7_FACS	T & NK cells	874
DeMicheli	D7_FACS	Tenocytes	63

## Sheet: C
McKellar dataset cell population proportions per cell type and per replicate
Day	Replicate	CellType	Count	Proportion
D0	A	ASCs	0	0
D0	A	M1 Macrophages	0	0
D0	A	M2 Macrophages	10	0.212766
D0	A	Monocytes	7	0.148936
D0	A	Myocytes	0	0
D0	A	Neutrophils	9	0.191489
D0	A	QSCs	21	0.446809
D0	B	ASCs	0	0
D0	B	M1 Macrophages	0	0
D0	B	M2 Macrophages	38	0.322034
D0	B	Monocytes	27	0.228814
D0	B	Myocytes	0	0
D0	B	Neutrophils	3	0.0254237
D0	B	QSCs	50	0.423729
D0	C	ASCs	0	0
D0	C	M1 Macrophages	0	0
D0	C	M2 Macrophages	32	0.225352
D0	C	Monocytes	17	0.119718
D0	C	Myocytes	0	0
D0	C	Neutrophils	11	0.0774648
D0	C	QSCs	82	0.577465
D0	D	ASCs	0	0
D0	D	M1 Macrophages	0	0
D0	D	M2 Macrophages	4	0.210526
D0	D	Monocytes	5	0.263158
D0	D	Myocytes	0	0
D0	D	Neutrophils	1	0.0526316
D0	D	QSCs	9	0.473684
D1	A	ASCs	5	0.00233318
D1	A	M1 Macrophages	341	0.159123
D1	A	M2 Macrophages	128	0.0597294
D1	A	Monocytes	1216	0.567429
D1	A	Myocytes	0	0
D1	A	Neutrophils	451	0.210453
D1	A	QSCs	2	0.000933271
D1	B	ASCs	2	0.00442478
D1	B	M1 Macrophages	83	0.183628
D1	B	M2 Macrophages	25	0.0553097
D1	B	Monocytes	273	0.603982
D1	B	Myocytes	0	0
D1	B	Neutrophils	68	0.150442
D1	B	QSCs	1	0.00221239
D1	C	ASCs	12	0.00384986
D1	C	M1 Macrophages	687	0.220404
D1	C	M2 Macrophages	221	0.0709015
D1	C	Monocytes	1664	0.533847
D1	C	Myocytes	0	0
D1	C	Neutrophils	533	0.170998
D1	C	QSCs	0	0
D1	D	ASCs	6	0.00229095
D1	D	M1 Macrophages	307	0.11722
D1	D	M2 Macrophages	200	0.076365
D1	D	Monocytes	1698	0.648339
D1	D	Myocytes	0	0
D1	D	Neutrophils	403	0.153876
D1	D	QSCs	5	0.00190913
D2	A	ASCs	5	0.000606722
D2	A	M1 Macrophages	5773	0.700522
D2	A	M2 Macrophages	589	0.0714719
D2	A	Monocytes	1837	0.22291
D2	A	Myocytes	0	0
D2	A	Neutrophils	31	0.00376168
D2	A	QSCs	6	0.000728067
D2	B	ASCs	3	0.000859845
D2	B	M1 Macrophages	2390	0.68501
D2	B	M2 Macrophages	250	0.0716538
D2	B	Monocytes	712	0.20407
D2	B	Myocytes	1	0.000286615
D2	B	Neutrophils	131	0.0375466
D2	B	QSCs	2	0.00057323
D2	C	ASCs	1	0.000526316
D2	C	M1 Macrophages	1492	0.785263
D2	C	M2 Macrophages	160	0.0842105
D2	C	Monocytes	211	0.111053
D2	C	Myocytes	0	0
D2	C	Neutrophils	33	0.0173684
D2	C	QSCs	3	0.00157895
D3.5	A	ASCs	64	0.0276817
D3.5	A	M1 Macrophages	1221	0.528114
D3.5	A	M2 Macrophages	884	0.382353
D3.5	A	Monocytes	80	0.0346021
D3.5	A	Myocytes	38	0.016436
D3.5	A	Neutrophils	17	0.00735294
D3.5	A	QSCs	8	0.00346021
D3.5	B	ASCs	65	0.0341566
D3.5	B	M1 Macrophages	1119	0.588019
D3.5	B	M2 Macrophages	548	0.287966
D3.5	B	Monocytes	109	0.057278
D3.5	B	Myocytes	34	0.0178665
D3.5	B	Neutrophils	22	0.0115607
D3.5	B	QSCs	6	0.00315292
D3.5	C	ASCs	255	0.0502562
D3.5	C	M1 Macrophages	2335	0.460189
D3.5	C	M2 Macrophages	2034	0.400867
D3.5	C	Monocytes	271	0.0534095
D3.5	C	Myocytes	140	0.0275916
D3.5	C	Neutrophils	10	0.00197083
D3.5	C	QSCs	29	0.00571541
D3.5	D	ASCs	155	0.0497273
D3.5	D	M1 Macrophages	1309	0.419955
D3.5	D	M2 Macrophages	1355	0.434713
D3.5	D	Monocytes	185	0.0593519
D3.5	D	Myocytes	82	0.0263073
D3.5	D	Neutrophils	19	0.0060956
D3.5	D	QSCs	12	0.00384986
D5	A	ASCs	49	0.0176006
D5	A	M1 Macrophages	123	0.044181
D5	A	M2 Macrophages	2319	0.832974
D5	A	Monocytes	118	0.0423851
D5	A	Myocytes	28	0.0100575
D5	A	Neutrophils	15	0.00538793
D5	A	QSCs	132	0.0474138
D5	B	ASCs	67	0.0226122
D5	B	M1 Macrophages	299	0.100911
D5	B	M2 Macrophages	1906	0.643267
D5	B	Monocytes	77	0.0259872
D5	B	Myocytes	55	0.0185623
D5	B	Neutrophils	4	0.00134998
D5	B	QSCs	555	0.18731
D5	C	ASCs	37	0.0363458
D5	C	M1 Macrophages	87	0.0854617
D5	C	M2 Macrophages	564	0.554028
D5	C	Monocytes	30	0.0294695
D5	C	Myocytes	34	0.0333988
D5	C	Neutrophils	6	0.00589391
D5	C	QSCs	260	0.255403
D7	A	ASCs	24	0.0276498
D7	A	M1 Macrophages	3	0.00345622
D7	A	M2 Macrophages	511	0.58871
D7	A	Monocytes	52	0.0599078
D7	A	Myocytes	37	0.0426267
D7	A	Neutrophils	10	0.0115207
D7	A	QSCs	231	0.266129
D7	B	ASCs	44	0.0478261
D7	B	M1 Macrophages	42	0.0456522
D7	B	M2 Macrophages	521	0.566304
D7	B	Monocytes	21	0.0228261
D7	B	Myocytes	50	0.0543478
D7	B	Neutrophils	8	0.00869565
D7	B	QSCs	234	0.254348
D7	C	ASCs	9	0.0183673
D7	C	M1 Macrophages	21	0.0428571
D7	C	M2 Macrophages	274	0.559184
D7	C	Monocytes	85	0.173469
D7	C	Myocytes	11	0.022449
D7	C	Neutrophils	2	0.00408163
D7	C	QSCs	88	0.179592

## Sheet: D
De Micheli dataset cell population proportions per cell type and per replicate
Day	Replicate	CellType	Count	Proportion
D0	A	ASCs	0	0
D0	A	M1 Macrophages	0	0
D0	A	M2 Macrophages	11	0.141026
D0	A	Monocytes	2	0.025641
D0	A	Myocytes	0	0
D0	A	Neutrophils	4	0.0512821
D0	A	QSCs	61	0.782051
D0	B	ASCs	0	0
D0	B	M1 Macrophages	1	0.0114942
D0	B	M2 Macrophages	36	0.413793
D0	B	Monocytes	4	0.045977
D0	B	Myocytes	1	0.0114942
D0	B	Neutrophils	1	0.0114942
D0	B	QSCs	44	0.505747
D0	FACS	ASCs	0	0
D0	FACS	M1 Macrophages	4	0.018018
D0	FACS	M2 Macrophages	69	0.310811
D0	FACS	Monocytes	5	0.0225225
D0	FACS	Myocytes	0	0
D0	FACS	Neutrophils	5	0.0225225
D0	FACS	QSCs	23	0.103604
D0	FACS	ASCs	0	0
D0	FACS	M1 Macrophages	5	0.0225225
D0	FACS	M2 Macrophages	70	0.315315
D0	FACS	Monocytes	5	0.0225225
D0	FACS	Myocytes	0	0
D0	FACS	Neutrophils	11	0.0495495
D0	FACS	QSCs	25	0.112613
D2	C	ASCs	0	0
D2	C	M1 Macrophages	2369	0.660256
D2	C	M2 Macrophages	397	0.110647
D2	C	Monocytes	722	0.201226
D2	C	Myocytes	0	0
D2	C	Neutrophils	91	0.0253623
D2	C	QSCs	9	0.00250836
D2	D	ASCs	0	0
D2	D	M1 Macrophages	694	0.328598
D2	D	M2 Macrophages	166	0.0785985
D2	D	Monocytes	1059	0.50142
D2	D	Myocytes	0	0
D2	D	Neutrophils	190	0.0899621
D2	D	QSCs	3	0.00142045
D2	FACS	ASCs	0	0
D2	FACS	M1 Macrophages	2566	0.68154
D2	FACS	M2 Macrophages	1043	0.277025
D2	FACS	Monocytes	128	0.0339973
D2	FACS	Myocytes	7	0.00185923
D2	FACS	Neutrophils	10	0.00265604
D2	FACS	QSCs	11	0.00292165
D5	A	ASCs	203	0.0623082
D5	A	M1 Macrophages	992	0.304481
D5	A	M2 Macrophages	1708	0.524248
D5	A	Monocytes	159	0.0488029
D5	A	Myocytes	130	0.0399018
D5	A	Neutrophils	3	0.00092081
D5	A	QSCs	63	0.019337
D5	B	ASCs	293	0.0723993
D5	B	M1 Macrophages	1788	0.441809
D5	B	M2 Macrophages	1502	0.371139
D5	B	Monocytes	176	0.043489
D5	B	Myocytes	206	0.0509019
D5	B	Neutrophils	9	0.00222387
D5	B	QSCs	73	0.018038
D5	C	ASCs	275	0.078549
D5	C	M1 Macrophages	976	0.278777
D5	C	M2 Macrophages	1902	0.543273
D5	C	Monocytes	147	0.041988
D5	C	Myocytes	116	0.0331334
D5	C	Neutrophils	3	0.0008569
D5	C	QSCs	82	0.0234219
D5	FACS	ASCs	2	0.00653595
D5	FACS	M1 Macrophages	17	0.0555556
D5	FACS	M2 Macrophages	246	0.803922
D5	FACS	Monocytes	8	0.0261438
D5	FACS	Myocytes	0	0
D5	FACS	Neutrophils	1	0.00326797
D5	FACS	QSCs	32	0.104575
D7	C	ASCs	2	0.00511509
D7	C	M1 Macrophages	1	0.00255754
D7	C	M2 Macrophages	90	0.230179
D7	C	Monocytes	11	0.028133
D7	C	Myocytes	9	0.0230179
D7	C	Neutrophils	8	0.0204604
D7	C	QSCs	270	0.690537
D7	D	ASCs	226	0.172783
D7	D	M1 Macrophages	77	0.0588685
D7	D	M2 Macrophages	732	0.559633
D7	D	Monocytes	29	0.0221712
D7	D	Myocytes	103	0.0787462
D7	D	Neutrophils	0	0
D7	D	QSCs	141	0.107798
D7	FACS	ASCs	133	0.0508021
D7	FACS	M1 Macrophages	285	0.108862
D7	FACS	M2 Macrophages	1941	0.741406
D7	FACS	Monocytes	58	0.0221543
D7	FACS	Myocytes	69	0.026356
D7	FACS	Neutrophils	1	0.00038197
D7	FACS	QSCs	131	0.0500382

## Sheet: E
McKellar dataset modeled cell population proportions and calibrated values (target) per cell type and per day, mean and standard deviation
Day	CellType	PropMean	PropStd	TargetMean	TargetStd
D0	ASCs	0	0	0	0
D0	M1 Macrophages	0	0	0	0
D0	M2 Macrophages	0.24267	0.0461682	56.0663	10.6667
D0	Monocytes	0.190156	0.0580608	43.9337	13.4143
D0	Myocytes	0	0	0	0
D0	Neutrophils	0.0867524	0.063209	20.0432	14.6038
D0	QSCs	0.480422	0.0587509	110.996	13.5738
D1	ASCs	0.00322469	0.000935108	19.5656	5.67372
D1	M1 Macrophages	0.170094	0.0375176	1032.04	227.636
D1	M2 Macrophages	0.0655764	0.00843125	397.882	51.1562
D1	Monocytes	0.588399	0.0425775	3570.08	258.337
D1	Myocytes	0	0	0	0
D1	Neutrophils	0.171442	0.0238306	1040.22	144.591
D1	QSCs	0.0012637	0.000869297	7.66741	5.27441
D2	ASCs	0.000664295	0.000142118	8.48422	1.8151
D2	M1 Macrophages	0.723598	0.0440611	9241.63	562.738
D2	M2 Macrophages	0.0757787	0.00596264	967.828	76.1534
D2	Monocytes	0.179344	0.0488981	2290.54	624.515
D2	Myocytes	9.55384e-05	0.000135112	1.22019	1.72561
D2	Neutrophils	0.0195589	0.0138793	249.802	177.263
D2	QSCs	0.000960082	0.000442146	12.2619	5.64699
D3.5	ASCs	0.0404554	0.00980902	873.103	211.697
D3.5	M1 Macrophages	0.499069	0.0642774	10770.8	1387.23
D3.5	M2 Macrophages	0.376475	0.0544402	8125.02	1174.92
D3.5	Monocytes	0.0511604	0.00979493	1104.14	211.393
D3.5	Myocytes	0.0220504	0.00494604	475.888	106.745
D3.5	Neutrophils	0.00674502	0.00341961	145.57	73.8015
D3.5	QSCs	0.0040446	0.00099576	87.2899	21.4903
D5	ASCs	0.0255195	0.00792401	405.731	125.983
D5	M1 Macrophages	0.0768513	0.0239469	1221.85	380.728
D5	M2 Macrophages	0.676756	0.116316	10759.6	1849.28
D5	Monocytes	0.0326139	0.00705398	518.523	112.15
D5	Myocytes	0.0206729	0.00964523	328.674	153.348
D5	Neutrophils	0.00421061	0.00203329	66.9437	32.3269
D5	QSCs	0.163376	0.0865814	2597.48	1376.54
D7	ASCs	0.0312811	0.0122975	227.513	89.4424
D7	M1 Macrophages	0.0306552	0.0192664	222.961	140.128
D7	M2 Macrophages	0.571399	0.0125808	4155.9	91.5026
D7	Monocytes	0.0854011	0.0640873	621.139	466.12
D7	Myocytes	0.0398078	0.0131743	289.53	95.8194
D7	Neutrophils	0.00809934	0.00306613	58.9081	22.3006
D7	QSCs	0.233356	0.0383202	1697.25	278.71

## Sheet: F
De Micheli dataset modeled cell population proportions and calibrated values (target) per cell type and per day, mean and standard deviation
Day	CellType	PropMean	PropStd	TargetMean	TargetStd
D0	ASCs	0	0	0	0
D0	M1 Macrophages	0.0130087	0.0084724	3.85545	2.511
D0	M2 Macrophages	0.295236	0.0980846	87.5006	29.0698
D0	Monocytes	0.0291658	0.00978912	8.644	2.90125
D0	Myocytes	0.00287356	0.00497716	0.851652	1.4751
D0	Neutrophils	0.0337121	0.0171637	9.99141	5.08688
D0	QSCs	0.376004	0.285169	111.438	84.5168
D2	ASCs	0	0	0	0
D2	M1 Macrophages	0.556798	0.161596	7266.86	2109.01
D2	M2 Macrophages	0.155423	0.0869752	2028.45	1135.13
D2	Monocytes	0.245548	0.193381	3204.68	2523.85
D2	Myocytes	0.00061974	0.00087645	8.08836	11.4387
D2	Neutrophils	0.0393268	0.0369851	513.26	482.698
D2	QSCs	0.00228349	0.00063315	29.8021	8.26335
D5	ASCs	0.0549481	0.0285458	788.662	409.714
D5	M1 Macrophages	0.270156	0.138538	3877.51	1988.41
D5	M2 Macrophages	0.560646	0.155501	8046.86	2231.89
D5	Monocytes	0.0401059	0.00844936	575.634	121.272
D5	Myocytes	0.0309843	0.0189794	444.713	272.409
D5	Neutrophils	0.00181739	0.00099948	26.0847	14.3453
D5	QSCs	0.041343	0.0365611	593.39	524.756
D7	ASCs	0.0762334	0.0707728	644.602	598.429
D7	M1 Macrophages	0.0567626	0.043424	479.964	367.178
D7	M2 Macrophages	0.510406	0.21159	4315.81	1789.13
D7	Monocytes	0.0241529	0.00281439	204.228	23.7975
D7	Myocytes	0.0427067	0.0255202	361.112	215.789
D7	Neutrophils	0.00694744	0.00955635	58.7451	80.805
D7	QSCs	0.282791	0.289283	2391.18	2446.07
